# Supplementary material for: Co‐Sensitized Solar Cell Achieves 13.7% Efficiency with Bis‐Hexylthiophene Dyes
Source: Adv Sci (Weinh). 2025 Aug 18;12(42):e09116. doi: 10.1002/advs.202509116 (PMC12622478; doi:10.1002/advs.202509116)
Supplement: Supplementary file 2 — Supporting Information [file ADVS-12-e09116-s002.zip]

Archive with 10 entries (10 files):
- H6-EQE.csv
- H6-JV.csv
- H7-EQE.csv
- H7-JV.csv
- XY1b-EQE.csv
- XY1b-JV.csv
- XY1bH6-EQE.csv
- XY1bH6-JV.csv
- XY1bH7-EQE.csv
- XY1bH7-JV.csv
