# Supplementary material for: Co‐Sensitized Solar Cell Achieves 13.7% Efficiency with Bis‐Hexylthiophene Dyes
Source: Adv Sci (Weinh). 2025 Aug 18;12(42):e09116. doi: 10.1002/advs.202509116 (PMC12622478; doi:10.1002/advs.202509116)
Supplement: Supplementary file 2 — Supporting Information [file ADVS-12-e09116-s002.zip › H6-EQE.csv]

Wavelength (nm)	EQE (%)
280	30,29055
285	33,01117
290	35,10745
295	43,21543
300	48,01051
305	50,7949
310	51,1317
315	53,232
320	56,03091
325	57,88939
330	58,62295
335	59,79779
340	62,84895
345	64,67961
350	67,74468
355	73,55679
360	80,46884
365	84,98408
370	89,3703
375	90,74033
380	91,51104
385	92,95416
390	93,54839
395	94,34069
400	94,51047
405	94,5375
410	94,67622
415	94,71408
420	94,71488
425	94,86786
430	94,85003
435	93,89243
440	92,86286
445	92,11053
450	91,05235
455	90,78304
460	90,79748
465	91,11893
470	91,4207
475	92,04755
480	92,41653
485	92,52971
490	93,09564
495	93,91624
500	94,02943
505	93,60498
510	93,35031
515	93,03905
520	92,47312
525	91,85059
530	91,40077
535	89,94321
540	88,30087
545	86,37154
550	84,12638
555	81,45951
560	78,58549
565	75,51102
570	72,17812
575	68,47962
580	64,50061
585	60,3035
590	55,95603
595	51,45891
600	46,92531
605	42,37354
610	37,83697
615	33,41026
620	29,16509
625	25,24546
630	21,59027
635	18,20879
640	15,12715
645	12,40335
650	10,09971
655	8,14797
660	6,36397
665	5,07364
670	3,98932
675	3,11881
680	2,41509
685	1,86245
690	1,4773
695	1,22999
700	0,69573
705	0,602
710	0,50458
715	0,42505
720	0,36334
725	0,31698
730	0,28166
735	0,25495
740	0,23544
745	0,22198
750	0,21247
755	0,20525
760	0,20128
765	0,19828
770	0,19679
775	0,19656
780	0,19607
785	0,19769
790	0,1973
795	0,19916
800	0,20067
805	0,20268
810	0,20377
815	0,20531
820	0,20521
825	0,20523
830	0,20411
835	0,20299
840	0,20101
845	0,19752
850	0,19375
855	0,18946
860	0,18647
865	0,17999
870	0,17544
875	0,17064
880	0,16539
885	0,16221
890	0,15826
895	0,15442
900	0,14995
