# Supplementary material for: Co‐Sensitized Solar Cell Achieves 13.7% Efficiency with Bis‐Hexylthiophene Dyes
Source: Adv Sci (Weinh). 2025 Aug 18;12(42):e09116. doi: 10.1002/advs.202509116 (PMC12622478; doi:10.1002/advs.202509116)
Supplement: Supplementary file 2 — Supporting Information [file ADVS-12-e09116-s002.zip › H6-JV.csv]

Voltage_V	Current density_mA/cm2
-0,1134	-11,711875
-0,10773	-11,430125
-0,10206	-11,374
-0,09639	-11,4134375
-0,09072	-11,3581875
-0,08505	-11,3854375
-0,07938	-11,3971875
-0,07371	-11,3465625
-0,06804	-11,38125
-0,06237	-11,4003125
-0,0567	-11,3574375
-0,05103	-11,388
-0,04536	-11,4100625
-0,03969	-11,35275
-0,03402	-11,385625
-0,02835	-11,40925
-0,02268	-11,371625
-0,01701	-11,4184375
-0,01134	-11,4103125
-0,00567	-11,3794375
0	-11,41225
0,00567	-11,41275
0,01134	-11,3801875
0,01701	-11,3985625
0,02268	-11,404125
0,02835	-11,357125
0,03402	-11,3909375
0,03969	-11,4015625
0,04536	-11,3811875
0,05103	-11,39875
0,0567	-11,41575
0,06237	-11,3730625
0,06804	-11,4075625
0,07371	-11,38925
0,07938	-11,377125
0,08505	-11,412375
0,09072	-11,4078125
0,09639	-11,376125
0,10206	-11,4146875
0,10773	-11,4005
0,1134	-11,394125
0,11907	-11,4095625
0,12474	-11,397875
0,13041	-11,3675625
0,13608	-11,3951875
0,14175	-11,3903125
0,14742	-11,369875
0,15309	-11,396625
0,15876	-11,387125
0,16443	-11,358875
0,1701	-11,4175625
0,17577	-11,368875
0,18144	-11,38525
0,18711	-11,4136875
0,19278	-11,4099375
0,19845	-11,4014375
0,20412	-11,388125
0,20979	-11,3564375
0,21546	-11,3559375
0,22113	-11,395375
0,2268	-11,3385
0,23247	-11,3989375
0,23814	-11,3890625
0,24381	-11,3459375
0,24948	-11,385125
0,25515	-11,3784375
0,26082	-11,3516875
0,26649	-11,3869375
0,27216	-11,387625
0,27783	-11,3385625
0,2835	-11,379625
0,28917	-11,3869375
0,29484	-11,365875
0,30051	-11,371
0,30618	-11,3790625
0,31185	-11,337625
0,31752	-11,367375
0,32319	-11,3905625
0,32886	-11,329375
0,33453	-11,3729375
0,3402	-11,3849375
0,34587	-11,35
0,35154	-11,35875
0,35721	-11,4019375
0,36288	-11,3495625
0,36855	-11,3805
0,37422	-11,400125
0,37989	-11,355
0,38556	-11,363375
0,39123	-11,3750625
0,3969	-11,3185
0,40257	-11,36675
0,40824	-11,371875
0,41391	-11,3385
0,41958	-11,3764375
0,42525	-11,3709375
0,43092	-11,3406875
0,43659	-11,372375
0,44226	-11,3593125
0,44793	-11,31875
0,4536	-11,3594375
0,45927	-11,3435
0,46494	-11,312375
0,47061	-11,3754375
0,47628	-11,3408125
0,48195	-11,3204375
0,48762	-11,3348125
0,49329	-11,3351875
0,49896	-11,331625
0,50463	-11,353625
0,5103	-11,323625
0,51597	-11,338375
0,52164	-11,3410625
0,52731	-11,333375
0,53298	-11,336625
0,53865	-11,349375
0,54432	-11,3089375
0,54999	-11,318
0,55566	-11,3351875
0,56133	-11,2925
0,567	-11,3288125
0,57266	-11,3131875
0,57833	-11,2960625
0,584	-11,3236875
0,58967	-11,3040625
0,59534	-11,286875
0,60101	-11,328625
0,60668	-11,2808125
0,61235	-11,2879375
0,61802	-11,3144375
0,62369	-11,2866875
0,62936	-11,2898125
0,63503	-11,295875
0,6407	-11,2531875
0,64637	-11,28525
0,65204	-11,26825
0,65771	-11,2365
0,66338	-11,281125
0,66905	-11,2893125
0,67472	-11,2476875
0,68039	-11,269625
0,68606	-11,228875
0,69173	-11,250125
0,6974	-11,23775
0,70307	-11,2185
0,70874	-11,2200625
0,71441	-11,2451875
0,72008	-11,218875
0,72575	-11,2106875
0,73142	-11,2119375
0,73709	-11,1860625
0,74276	-11,2163125
0,74843	-11,2244375
0,7541	-11,1826875
0,75977	-11,2195625
0,76544	-11,2098125
0,77111	-11,1660625
0,77678	-11,2016875
0,78245	-11,196
0,78812	-11,1360625
0,79379	-11,1754375
0,79946	-11,1354375
0,80513	-11,13925
0,8108	-11,1449375
0,81647	-11,1330625
0,82214	-11,12075
0,82781	-11,123875
0,83348	-11,103375
0,83915	-11,072875
0,84482	-11,1056875
0,85049	-11,0739375
0,85616	-11,0560625
0,86183	-11,055
0,8675	-11,0055625
0,87317	-11,035375
0,87884	-11,0144375
0,88451	-10,976875
0,89018	-10,991625
0,89585	-10,946625
0,90152	-10,900875
0,90719	-10,884125
0,91286	-10,848625
0,91853	-10,7985625
0,9242	-10,792
0,92987	-10,7314375
0,93554	-10,632625
0,94121	-10,6185625
0,94688	-10,5419375
0,95255	-10,478375
0,95822	-10,41525
0,96389	-10,3019375
0,96956	-10,2284375
0,97523	-10,1305
0,9809	-9,977625
0,98657	-9,86125
0,99224	-9,7385625
0,99791	-9,5559375
1,00358	-9,42625
1,00925	-9,262875
1,01492	-9,0363125
1,02059	-8,86025
1,02626	-8,636625
1,03193	-8,3655625
1,0376	-8,1455625
1,04327	-7,8775625
1,04894	-7,5868125
1,05461	-7,2969375
1,06028	-6,9663125
1,06595	-6,64125
1,07162	-6,3078125
1,07729	-5,93775
1,08296	-5,5591875
1,08863	-5,173625
1,0943	-4,7585
1,09997	-4,3430625
1,10564	-3,914375
1,11131	-3,4554375
1,11698	-3,0023125
1,12265	-2,5294375
1,12832	-2,0378125
1,13399	-1,55125
1,13966	-1,03625
1,14533	-0,5165
1,151	0,0084375
1,15667	0,5525
1,16234	1,097625
1,16801	1,6529375
1,17368	2,2301875
1,17935	2,7986875
1,18502	3,3866875
1,19069	3,983125
1,19636	4,5834375
1,20203	5,1969375
1,2077	5,8150625
1,21337	6,43675
1,21904	7,073625
1,22471	7,7126875
1,23038	8,359125
1,23605	9,0125
1,24172	9,669
1,24739	10,3341875
1,25306	11,008375
1,25873	11,684625
1,2644	12,3671875
1,27007	13,0555625
1,27574	13,7466875
1,28141	14,44125
1,28708	15,1431875
1,29275	15,8493125
1,29842	16,56125
1,30409	17,2825625
