# Supplementary material for: Co‐Sensitized Solar Cell Achieves 13.7% Efficiency with Bis‐Hexylthiophene Dyes
Source: Adv Sci (Weinh). 2025 Aug 18;12(42):e09116. doi: 10.1002/advs.202509116 (PMC12622478; doi:10.1002/advs.202509116)
Supplement: Supplementary file 2 — Supporting Information [file ADVS-12-e09116-s002.zip › H7-EQE.csv]

Wavelength (nm)	EQE (%)
280	15,81215
285	39,39402
290	31,83176
295	25,65105
300	18,63601
305	16,23755
310	18,77481
315	40,47486
320	27,6295
325	18,80684
330	42,53622
335	47,31652
340	63,13036
345	63,49745
350	67,82683
355	72,0996
360	75,66497
365	80,56027
370	87,68652
375	89,74227
380	91,04609
385	92,89323
390	93,25543
395	93,55957
400	93,80409
405	94,14707
410	94,17091
415	94,05009
420	92,80465
425	91,59593
430	90,66214
435	89,89813
440	88,85116
445	88,85116
450	88,17204
455	88,22864
460	88,20034
465	88,5399
470	88,87946
475	88,99264
480	89,21902
485	90,71873
490	91,39785
495	91,68081
500	91,68081
505	91,73741
510	91,34126
515	90,57725
520	90,06791
525	88,78692
530	88,04993
535	87,20822
540	86,03518
545	84,67158
550	82,88425
555	80,75836
560	78,19679
565	75,41363
570	72,27566
575	68,65625
580	64,68995
585	60,46133
590	56,01153
595	51,42719
600	46,73558
605	42,04025
610	37,39584
615	32,91986
620	28,58066
625	24,53506
630	20,72184
635	17,25805
640	14,09302
645	11,3608
650	9,04722
655	7,03003
660	5,41985
665	4,11915
670	3,08127
675	2,2638
680	1,63875
685	1,1875
690	0,86286
695	0,64722
700	0,25705
705	0,20261
710	0,14455
715	0,1105
720	0,08202
725	0,08591
730	0,05495
735	0,06756
740	0,04961
745	0
750	0
755	0
760	0
765	0,06195
770	0,05016
775	0,03704
780	0,03552
785	0
790	0
795	0
800	0
805	0
810	0,04301
815	0,02511
820	0,04648
825	0,02281
830	0,01988
835	0,02357
840	0,04741
845	0,0398
850	0,01407
855	0,04212
860	0,02466
865	0,01913
870	0,02788
875	0
880	0
885	0
890	0
895	0,02074
900	0,02858
