# Supplementary material for: Co‐Sensitized Solar Cell Achieves 13.7% Efficiency with Bis‐Hexylthiophene Dyes
Source: Adv Sci (Weinh). 2025 Aug 18;12(42):e09116. doi: 10.1002/advs.202509116 (PMC12622478; doi:10.1002/advs.202509116)
Supplement: Supplementary file 2 — Supporting Information [file ADVS-12-e09116-s002.zip › H7-JV.csv]

Voltage_V	Current density mA/cm2
-0,05525	-11,27675
-0,04973	-11,4255625
-0,0442	-11,2864375
-0,03868	-11,2135625
-0,03315	-11,1666875
-0,02763	-11,154125
-0,0221	-11,144625
-0,01658	-11,1530625
-0,01105	-11,1271875
-0,00553	-11,1423125
0	-11,1318125
0,00608	-11,153125
0,01105	-11,1376875
0,01658	-11,14175
0,0221	-11,1536875
0,02763	-11,162
0,03315	-11,141
0,03868	-11,1679375
0,0442	-11,16325
0,04973	-11,176375
0,05525	-11,186
0,06078	-11,1731875
0,0663	-11,1823125
0,07183	-11,1715625
0,07735	-11,1815625
0,08288	-11,1916875
0,0884	-11,2118125
0,09393	-11,1870625
0,09945	-11,1843125
0,10498	-11,1725
0,1105	-11,20125
0,11603	-11,195375
0,12155	-11,2049375
0,12708	-11,1834375
0,1326	-11,201
0,13813	-11,1816875
0,14365	-11,1906875
0,14918	-11,1911875
0,1547	-11,213375
0,16023	-11,195125
0,16575	-11,1899375
0,17128	-11,201
0,17681	-11,1830625
0,18233	-11,1880625
0,18786	-11,169375
0,19338	-11,1975
0,19891	-11,165125
0,20443	-11,1733125
0,20996	-11,16425
0,21548	-11,2031875
0,22101	-11,208875
0,22653	-11,2009375
0,23206	-11,192
0,23758	-11,168875
0,24311	-11,1945
0,24863	-11,1795625
0,25416	-11,212875
0,25968	-11,1918125
0,26521	-11,1956875
0,27073	-11,1719375
0,27626	-11,1843125
0,28178	-11,175875
0,28731	-11,1704375
0,29283	-11,1716875
0,29836	-11,1899375
0,30388	-11,1980625
0,30941	-11,1824375
0,31493	-11,184875
0,32046	-11,177875
0,32598	-11,181375
0,33151	-11,1783125
0,33703	-11,1954375
0,34256	-11,1721875
0,34809	-11,1870625
0,35361	-11,167375
0,35914	-11,1809375
0,36466	-11,1768125
0,37019	-11,1939375
0,37571	-11,210875
0,38124	-11,176
0,38676	-11,1811875
0,39229	-11,1729375
0,39781	-11,170875
0,40334	-11,1834375
0,40886	-11,1963125
0,41439	-11,1529375
0,41991	-11,17625
0,42544	-11,1608125
0,43096	-11,1638125
0,43649	-11,158375
0,44201	-11,1895625
0,44754	-11,1531875
0,45306	-11,148625
0,45859	-11,1541875
0,46411	-11,130375
0,46964	-11,1668125
0,47516	-11,142875
0,48069	-11,1470625
0,48621	-11,143
0,49174	-11,1491875
0,49726	-11,154625
0,50279	-11,1596875
0,50831	-11,14325
0,51384	-11,14625
0,51937	-11,122875
0,52489	-11,143
0,53042	-11,0950625
0,53594	-11,1271875
0,54147	-11,1115
0,54699	-11,14075
0,55252	-11,115375
0,55804	-11,1160625
0,56357	-11,1428125
0,56909	-11,1053125
0,57462	-11,1390625
0,58014	-11,1179375
0,58567	-11,116625
0,59119	-11,1113125
0,59672	-11,111875
0,60224	-11,105125
0,60777	-11,1025
0,61329	-11,0994375
0,61882	-11,1014375
0,62434	-11,1033125
0,62987	-11,05775
0,63539	-11,0610625
0,64092	-11,07775
0,64644	-11,072
0,65197	-11,0439375
0,65749	-11,07775
0,66302	-11,0645625
0,66854	-11,06125
0,67407	-11,048625
0,67959	-11,05925
0,68512	-11,0434375
0,69065	-11,0423125
0,69617	-11,0529375
0,7017	-11,02675
0,70722	-11,0225
0,71275	-11,0093125
0,71827	-11,0114375
0,7238	-11,0115
0,72932	-11,0105625
0,73485	-11,0111875
0,74037	-11,002
0,7459	-10,980375
0,75142	-10,9634375
0,75695	-10,955125
0,76247	-10,9500625
0,768	-10,963
0,77352	-10,951625
0,77905	-10,9033125
0,78457	-10,9180625
0,7901	-10,886375
0,79562	-10,893875
0,80115	-10,879875
0,80667	-10,8649375
0,8122	-10,8444375
0,81772	-10,82675
0,82325	-10,8043125
0,82877	-10,7885
0,8343	-10,79475
0,83982	-10,7700625
0,84535	-10,7515
0,85087	-10,73075
0,8564	-10,7105
0,86192	-10,668125
0,86745	-10,6835
0,87298	-10,640625
0,8785	-10,6430625
0,88403	-10,606625
0,88955	-10,5809375
0,89508	-10,5613125
0,9006	-10,541625
0,90613	-10,498
0,91165	-10,481375
0,91718	-10,458875
0,9227	-10,4228125
0,92823	-10,3974375
0,93375	-10,368125
0,93928	-10,3208125
0,9448	-10,31175
0,95033	-10,252375
0,95585	-10,24825
0,96138	-10,196875
0,9669	-10,136625
0,97243	-10,127
0,97795	-10,0891875
0,98348	-10,06675
0,989	-10,0045
0,99453	-9,9790625
1,00005	-9,9045625
1,00558	-9,872375
1,0111	-9,7996875
1,01663	-9,7593125
1,02215	-9,6831875
1,02768	-9,6339375
1,0332	-9,56725
1,03873	-9,489875
1,04426	-9,4160625
1,04978	-9,349625
1,05531	-9,2609375
1,06083	-9,191375
1,06636	-9,09875
1,07188	-8,97075
1,07741	-8,8604375
1,08293	-8,74975
1,08846	-8,6240625
1,09398	-8,4960625
1,09951	-8,3570625
1,10503	-8,192125
1,11056	-8,0424375
1,11608	-7,8598125
1,12161	-7,6635
1,12713	-7,4878125
1,13266	-7,2764375
1,13818	-7,0199375
1,14371	-6,781625
1,14923	-6,4860625
1,15476	-6,23
1,16028	-5,932875
1,16581	-5,6025625
1,17304	-5,2410625
1,17686	-4,88725
1,18238	-4,4828125
1,18791	-4,074375
1,19343	-3,632375
1,19896	-3,170875
1,20448	-2,677375
1,21001	-2,1454375
1,21554	-1,5748125
1,22106	-1,0015
1,22659	-0,378125
1,23211	0,273
1,23764	0,942125
1,24316	1,6694375
1,24869	2,4129375
1,25421	3,2135625
1,25974	4,025625
1,26526	4,8915625
1,27079	5,7858125
1,27631	6,7243125
1,28184	7,7053125
1,28736	8,7169375
1,29289	9,7839375
1,29841	10,87025
1,30394	12,0040625
1,30946	13,17075
1,31499	14,3825625
1,32051	15,6285625
1,32604	16,9264375
