# Supplementary material for: Co‐Sensitized Solar Cell Achieves 13.7% Efficiency with Bis‐Hexylthiophene Dyes
Source: Adv Sci (Weinh). 2025 Aug 18;12(42):e09116. doi: 10.1002/advs.202509116 (PMC12622478; doi:10.1002/advs.202509116)
Supplement: Supplementary file 2 — Supporting Information [file ADVS-12-e09116-s002.zip › XY1b-EQE.csv]

Wavelength (nm)	EQE (%)
300	31,76724
305	25,0764
310	28,76061
315	33,57385
320	37,22835
325	37,0798
330	38,89219
335	41,8039
340	43,25976
345	46,4983
350	50,39049
355	55,67912
360	59,5416
365	64,29542
370	67,71222
375	72,58489
380	76,95246
385	80,36927
390	83,48896
395	85,44992
400	86,40299
405	88,0398
410	88,77114
415	89,22388
420	89,74627
425	90,0597
430	90,58209
435	90,96517
440	90,79104
445	90,65174
450	90,55139
455	90,2471
460	90,25236
465	90,55526
470	90,71557
475	90,6613
480	91,23131
485	91,19977
490	91,13752
495	91,1064
500	91,25338
505	91,20557
510	91,13311
515	90,80931
520	90,59005
525	90,36638
530	90,18512
535	90,01862
540	89,81711
545	89,68155
550	89,54646
555	89,31258
560	89,0636
565	88,90267
570	88,77911
575	88,47536
580	88,07437
585	87,64585
590	87,01432
595	86,20127
600	85,19013
605	83,88019
610	82,27656
615	80,0876
620	77,36926
625	74,02872
630	70,11753
635	65,47978
640	60,30709
645	54,67856
650	48,81328
655	42,75731
660	36,91561
665	31,3665
670	26,14897
675	21,41891
680	17,20411
685	13,73787
690	10,72838
695	8,24516
700	5,37858
705	3,99043
710	2,92898
715	2,1416
720	1,56025
725	1,11022
730	0,81062
735	0,58678
740	0,4248
745	0,30915
750	0,22781
755	0,16934
760	0,11099
765	0,08731
770	0,06669
775	0,05153
780	0,04018
785	0,03227
790	0,02639
795	0,02237
800	0,01908
805	0,01448
810	0,01431
815	0,01338
820	0,01116
825	0,01154
830	0,00956
835	0,00923
840	0,00873
845	0,00836
850	0,00786
855	0,00775
860	0,00715
865	0,00691
870	0,00666
875	0,00678
880	0,00697
885	0,0059
890	0,00578
895	0,0063
900	0,00546
900	0
