# Supplementary material for: Co‐Sensitized Solar Cell Achieves 13.7% Efficiency with Bis‐Hexylthiophene Dyes
Source: Adv Sci (Weinh). 2025 Aug 18;12(42):e09116. doi: 10.1002/advs.202509116 (PMC12622478; doi:10.1002/advs.202509116)
Supplement: Supplementary file 2 — Supporting Information [file ADVS-12-e09116-s002.zip › XY1b-JV.csv]

Voltage_V	Current density_mA/cm2
1,1	18,869
1,08	9,400875
1,06	7,17175
1,04	4,990875
1,02	2,743875
1	0,44225
0,98	-1,8715
0,96	-4,173875
0,94	-6,352875
0,92	-8,335
0,9	-10,056625
0,88	-11,454375
0,86	-12,5
0,84	-13,26375
0,82	-13,815
0,8	-14,176375
0,78	-14,438
0,76	-14,649875
0,74	-14,819
0,72	-14,942375
0,7	-15,044625
0,68	-15,137125
0,66	-15,204875
0,64	-15,226375
0,62	-15,26125
0,6	-15,286875
0,58	-15,28625
0,56	-15,290625
0,54	-15,30175
0,52	-15,301625
0,5	-15,293375
0,48	-15,286625
0,46	-15,297625
0,44	-15,28075
0,42	-15,283875
0,4	-15,27875
0,38	-15,27875
0,36	-15,280125
0,34	-15,267375
0,32	-15,26
0,3	-15,248875
0,28	-15,240875
0,26	-15,24
0,24	-15,218
0,22	-15,21
0,2	-15,22175
0,18	-15,20125
0,16	-15,213125
0,14	-15,224125
0,12	-15,198125
0,1	-15,17775
0,08	-15,183375
0,06	-15,17725
0,04	-15,159
0,02	-15,166625
0	-15,16525
-0,02	-15,151
-0,04	-15,151375
-0,06	-15,16525
-0,08	-15,178125
-0,1	-15,148625
