# Supplementary material for: Co‐Sensitized Solar Cell Achieves 13.7% Efficiency with Bis‐Hexylthiophene Dyes
Source: Adv Sci (Weinh). 2025 Aug 18;12(42):e09116. doi: 10.1002/advs.202509116 (PMC12622478; doi:10.1002/advs.202509116)
Supplement: Supplementary file 2 — Supporting Information [file ADVS-12-e09116-s002.zip › XY1bH6-EQE.csv]

Wavelength (nm)	EQE (%)
300	28,60541
305	27,29729
310	23,3659
315	23,34893
320	25,33816
325	29,42219
330	35,32878
335	39,24873
340	43,67572
345	49,23175
350	53,71817
355	59,15535
360	63,13667
365	65,48387
370	69,13837
375	75,67662
380	78,53234
385	82,9204
390	84,90547
395	87,20398
400	89,25871
405	89,99005
410	91,31343
415	92,35821
420	92,56716
425	93,1592
430	93,26368
435	92,98507
440	93,68159
445	93,71642
450	93,68159
455	93,89055
460	93,89055
465	93,99502
470	94,23881
475	94,0995
480	94,23881
485	94,34328
490	94,34328
495	94,44776
500	94,20398
505	94,0995
510	94,30846
515	94,20398
520	94,48259
525	94,69154
530	94,86567
535	94,41294
540	94,51741
545	94,13433
550	94,0995
555	94,13433
560	94,18468
565	93,84714
570	93,62542
575	93,22203
580	92,74357
585	92,22274
590	91,37423
595	90,24855
600	88,77337
605	86,94685
610	84,56041
615	81,52276
620	77,81355
625	73,57372
630	68,76909
635	63,34951
640	57,46109
645	51,29551
650	45,12161
655	39,00398
660	33,10822
665	27,6074
670	22,58061
675	18,12314
680	14,22934
685	11,10933
690	8,54173
695	6,4702
700	3,87852
705	2,83891
710	2,01318
715	1,39406
720	0,92985
725	0,47969
730	0,29514
735	0,12486
740	0
745	0
750	0
755	0
760	0
765	0
770	0
775	0
780	0
785	0
790	0
795	0
800	0
805	0
810	0
815	0
820	0
825	0
830	0
835	0
840	0
845	0
850	0
855	0
860	0
865	0
870	0
875	0
880	0
885	0
890	0
895	0
900	0
900	0
