# Supplementary material for: Co‐Sensitized Solar Cell Achieves 13.7% Efficiency with Bis‐Hexylthiophene Dyes
Source: Adv Sci (Weinh). 2025 Aug 18;12(42):e09116. doi: 10.1002/advs.202509116 (PMC12622478; doi:10.1002/advs.202509116)
Supplement: Supplementary file 2 — Supporting Information [file ADVS-12-e09116-s002.zip › XY1bH6-JV.csv]

Voltage_V	Current density_mA/cm2
1,1	30,728875
1,08	8,496375
1,06	5,310375
1,04	2,646125
1,02	0,154375
1	-2,19975
0,98	-4,4415
0,96	-6,58
0,94	-8,545625
0,92	-10,35925
0,9	-11,94125
0,88	-13,271125
0,86	-14,28375
0,84	-15,016875
0,82	-15,5225
0,8	-15,802625
0,78	-15,9045
0,76	-15,976125
0,74	-16,017875
0,72	-16,017875
0,7	-16,035875
0,68	-16,035875
0,66	-16,035875
0,64	-16,084875
0,62	-16,07975
0,6	-16,054375
0,58	-16,09
0,56	-16,04925
0,54	-16,054375
0,52	-16,102875
0,5	-16,086625
0,48	-16,047625
0,46	-16,036625
0,44	-16,0395
0,42	-16,012125
0,4	-16,007375
0,38	-16,031125
0,36	-16,022
0,34	-15,98625
0,32	-15,99525
0,3	-15,99
0,28	-15,966625
0,26	-15,955625
0,24	-15,937
0,22	-15,96175
0,2	-15,9725
0,18	-15,935125
0,16	-15,942375
0,14	-15,950625
0,12	-15,917375
0,1	-15,925875
0,08	-15,925125
0,06	-15,913875
0,04	-15,912125
0,02	-15,91575
0	-15,908125
-0,02	-15,903375
-0,04	-15,90575
-0,06	-15,894375
-0,08	-15,87425
-0,1	-15,893875
