# Supplementary material for: Co‐Sensitized Solar Cell Achieves 13.7% Efficiency with Bis‐Hexylthiophene Dyes
Source: Adv Sci (Weinh). 2025 Aug 18;12(42):e09116. doi: 10.1002/advs.202509116 (PMC12622478; doi:10.1002/advs.202509116)
Supplement: Supplementary file 2 — Supporting Information [file ADVS-12-e09116-s002.zip › XY1bH7-EQE.csv]

Wavelength (nm)	EQE (%)
300	21,65826
305	30,25241
310	31,50905
315	32,43223
320	35,18619
325	39,09677
330	41,0972
335	41,29881
340	45,87436
345	51,13328
350	55,05518
355	60,49236
360	63,4635
365	66,70204
370	70,11885
375	76,86333
380	81,55772
385	85,71732
390	89,28268
395	90,67912
400	92,87776
405	92,84805
410	93,97708
415	94,51188
420	94,98727
425	95,28438
430	95,43294
435	95,31409
440	95,90832
445	95,49236
450	96,23514
455	96,20543
460	96,20543
465	95,96774
470	96,61573
475	96,55348
480	96,27334
485	96,3356
490	96,98925
495	96,58461
500	96,5702
505	96,80454
510	97,04693
515	96,98402
520	97,00606
525	97,05655
530	97,06753
535	96,99301
540	96,96858
545	96,89595
550	96,8149
555	96,61778
560	96,36062
565	96,17485
570	95,89366
575	95,51383
580	94,9302
585	94,26251
590	93,3442
595	92,11748
600	90,70357
605	89,0479
610	86,89531
615	84,11103
620	80,84086
625	76,934
630	72,33205
635	67,05824
640	61,26047
645	54,99604
650	48,59952
655	41,92501
660	35,49753
665	29,46919
670	23,89042
675	18,934
680	14,66013
685	11,23794
690	8,45209
695	6,22511
700	3,52101
705	2,48107
710	1,69749
715	1,13044
720	0,73055
725	0,44347
730	0,18821
735	0,08765
740	0
745	0
750	0
755	0
760	0
765	0
770	0
775	0
780	0
785	0
790	0
795	0
800	0
805	0
810	0
815	0
820	0
825	0
830	0
835	0
840	0
845	0
850	0
855	0
860	0
865	0
870	0
875	0
880	0
885	0
890	0
895	0
900	0
900	0,007986519
