# Supplementary material for: Co‐Sensitized Solar Cell Achieves 13.7% Efficiency with Bis‐Hexylthiophene Dyes
Source: Adv Sci (Weinh). 2025 Aug 18;12(42):e09116. doi: 10.1002/advs.202509116 (PMC12622478; doi:10.1002/advs.202509116)
Supplement: Supplementary file 2 — Supporting Information [file ADVS-12-e09116-s002.zip › XY1bH7-JV.csv]

Voltage_V	Current density_mA/cm2
1,2	64,777
1,18	23,74075
1,16	17,13375
1,14	13,389375
1,12	10,27525
1,1	7,30575
1,08	4,37225
1,06	1,348625
1,04	-1,524875
1,02	-4,45725
1	-7,194625
0,98	-9,717875
0,96	-11,866875
0,94	-13,452375
0,92	-14,588625
0,9	-15,219625
0,88	-15,5275
0,86	-15,611875
0,84	-15,63875
0,82	-15,70675
0,8	-15,796
0,78	-15,877125
0,76	-16,00525
0,74	-16,131375
0,72	-16,194875
0,7	-16,188
0,68	-16,260125
0,66	-16,2145
0,64	-16,14275
0,62	-16,14975
0,6	-16,099125
0,58	-16,099375
0,56	-16,07
0,54	-16,000375
0,52	-15,99375
0,5	-15,924375
0,48	-15,91375
0,46	-15,961375
0,44	-15,87675
0,42	-15,923625
0,4	-15,939625
0,38	-15,913
0,36	-15,926
0,34	-15,95025
0,32	-15,91425
0,3	-15,917375
0,28	-15,885625
0,26	-15,849125
0,24	-15,84875
0,22	-15,8455
0,2	-15,890625
0,18	-15,91875
0,16	-15,895625
0,14	-15,95475
0,12	-15,934
0,1	-15,942125
0,08	-15,973125
0,06	-15,909
0,04	-15,9175
0,02	-15,89525
0	-15,846375
-0,02	-15,928125
-0,04	-15,939125
-0,06	-15,9255
-0,08	-15,993625
-0,1	-15,994125
